# Supplementary material for: Improving research and development of wearable assistive and rehabilitation technologies: a systematic review on diversity factors
Source: J Neuroeng Rehabil. 2025 Feb 21;22:31. doi: 10.1186/s12984-025-01562-7 (PMC11844098; doi:10.1186/s12984-025-01562-7)
Supplement: Supplementary file 1 — Supplementary Material 1. [file 12984_2025_1562_MOESM1_ESM.xlsx]

## Sheet: Data extraction FINAL
Article Number	Authors	Year of publication	Title	Country where the research was performed	Type of publication	Journal	DOI	Research Design	Technology	Study Participants	Results	Diversity Aspects	Impact, Limitations & Open Questions
#1	Asghar, Salman; Torrens, George Edward; Iftikhar, Hassan; Welsh, Ruth; Harland, Robert	2020	The influence of social context on the perception of assistive technology: using a semantic differential scale to compare young adults’ views from the United Kingdom and Pakistan	United Kingdom and Pakistan	original research	Disability and Rehabilitation Assistive Technology	10.1080/ 17483107 .2019.1646819	Mixed-methods research on perceptions of assistive technologies in two countries, reflecting on diferences between individualist and collectivist societies, whereby an onilne questionaire was applied. The questionaire contained three sections: (1) participant socioeconomic profile (2) Semantic Differential (SD) scale to characterise paritipants' opinion using three factorial categories - evaluati…	assistive technology wheelchair	991 young adults (18-30yo) from (i) UK (44,8%) and (ii) Pakistan (55,2%); 43% women & 57% men; No participants with physical impairment or disability;	Overall, no statistically significant difference beteween the two cultural groups (UK and Pakistan) was found. Perception of usefulness/ease-of-use differed among participants of both groups, while perception of usability of ATs (wheelchair) was the same. For young members of society, those with prior experience of interacting with wheelchairs, had a more ‘positive perception’ of them, compared t…	culture, ethnicity, society, disability, gender, profession	Due to several limitations of the study (like the limitation to single regions from each country, age restrictions, unsufficient operationalisation of the concepts "individualist" and "collectivist" societies, use of a non-representative photo of a wheelchair, which may have biased non-experienced respondent's answers as well as the use of the wheel chair as one single piece of assistive technolo…
#2	Fosch-Villaronga, Eduard; Calleja, Carlos José; Drukarch, Hadassah; Torricelli, Diego	2023	How can ISO 13482:2014 account for the ethical and social considerations of robotic exoskeletons?	Netherlands and Spain	review article (systematic literature review)	Technology in Society	10.1016/ j.techsoc. 2023.102387	A systematic review of personal care robot/exo/“Physical Assistants” regulatory standards was performed, whereby shortcomings and gaps of relevant ISOs were identified. This analysis may help facilitating the introduction of robots in healthcare.	personal care robots lower-limb exoskeletons	N/A	The results of the analysis showed that ISO 13482:2014 failed to sufficiently and comprehensively address safety, overlooking critical legal, ethical, and social considerations, which can compromise safety. The following areas of improvement were identified: scope, definitions, hazards, safety design measures, verification and validation etc. The study emphasised the "shared responsibility" among…	body morphology, gender, disability	The study provides valuable insights in the limitations of regulatory standards in referring to aspects of gender and general diversity, and demonstrates, how the neglect of these may affect user safety and experience. The focus is on ISO 13482:2014, as that is the most relevant standard for technologies such as lower-limb exoskeletons. Further research is needed to define how gender related diff…
#3	Fosch-Villaronga, Eduard; Drukarch, Hadassah	2023	Accounting for diversity in robot design, testbeds, and safety standardization	Netherlands	original research	International Journal of Social Robotics	10.1007/ s12369-023 -00974-6	The study explores the impact of overlooking gender and sex considerations in robot design. A mixed methods study design was employed, consisting of quantitative research monitoring heart rate (stress), kinematics (functionality, protective stops, graceful collapsing and stability), and qualitative research by means of pre- and post-test questionnaires (on fear of falling, acceptability, percepti…	lower-limb exoskeletons	1) experiment: 3 participants [2m, 1f]; one with walking disability 2) experiment: 16 participants [8m, 8f]	Unique characteristics of female, elderly and disabled users that are safety–critical were identified: morphological differences between m/f (m/f pelvises, breasts); differences between men and women regarding control over one's own body; women experience the exo as heavier than men do; elderly users, users who have a medical condition, or those who walk again after having been in a wheelchair fo…	gender, disability, age	The study encourages for "embrac[ing] complexity and spur developers to construct suitable alternatives and testbeds, as well as more understanding policy framing" but leaves the question open how can empirical data on this complexity be generated. In general the study does not provide transferable recommendations for the application of concrete approaches in the research and design practice.
#4	Louise-Bender, Pape T.; Kim, J.; Weiner, B.	2002	The shaping of individual meanings assigned to assistive technology: a review of personal factors	USA	review article (comprehensive literature review)	Disability and rehabilitation	10.1080/ 09638280110066235	Comprehensive review on 'individualised' meanings assigned to assistive technology and how these influence their integration into daily activities. Review of evidence on AT use and non-use by: (1) older adults; (2) persons with acquired disabilities; (3) persons with congenital disabilities; and (4) persons with functional limitations due to progressive diseases, for the purpose of identifying th…	assistive technology	N/A	The study demonstrates how the psychosocial and cultural issues (summarised as personal factors) influence the shaping of individualised meanings assigned to AT. The synthesis of evidence on older adults does not contain information on AT related to mobility but shows that AT meanings of elderly individuals are shaped by desire for independence, control and cost savings. The formulation of meanin…	age, gender, disability, psychosocial factors, culture	The review article synthesised evidence on the personal factors, which influence the ascribed meanings to AT in four different groups of users (defined by the diversity factors age and disability) and suggested further factors of diversity that may also be relevant like culture & ethnicity, socioeconomical status, gender. Nevertheless, the article missed making distinctions between different type…
#5	Lusardi, Roberto; Tomelleri, Stefano; Wherton, Joseph	2021	Living with assistive robotics: exploring the everyday use of exoskeleton for persons with spinal cord injury	Italy	original research (case study)	Frontiers in Medical Technology	10.3389/ fmedt.2021. 747632	The study applies a qualitative research design based on ethnographic fieldwork (incl. interviews and cultural probes).	assistive technology lower limb exoskeletons	N/A	This case study provided insight into the lived reality of using the ReWalk exoskeleton. The results showed that the appropriation and integration of AT within the patients' everyday lives required a social and collaborative effort, which continued into use. The decisions to utilise the technology (or not) was closely tied to physical, social, cultural, environmental, and psychological factors. F…	diversity in lifeworlds and living experiences	The case study demonstrates the diversity of lifeworlds among exoskeleton- users and the diversity in use of exoskeletons. Nevertheless, it does not refer to diversity related factors in users.
#6	Maalim, Mohamed I. I.; MacLachlan, Malcolm	2022	The Assistive Technology Passport: a resource for enhancing capabilities as a result of better access to assistive technology	Ireland	original research	Societies	10.3390/ soc12060182	The study explores factors that affect acces to AT. A qualitative research is performed using capability approach, lived experiences and Interpretive Phenomenological Analysis. Data was collected via a semi-structured in-depth interviews.	asistive technology	9 participants; 5 male (1 child) and 4 female (1 child). visual impairment, physical disability, communication and learning disabilities.	A consistent focus across participants was the human agency to live a valued life of their choice and the recognition of human diversity as a significant factor for the wellbeing of the person and the wider society. The participants further explored the potential for developing an AT 'passport' as a capability-enhancing resource for access to AT. AT personnel often lack understanding and clear gu…	values, lived experiences and freedom of choice	The study emphasises the relevance of individuals' lived experiences, diverse values and freedom of choice in the process of decision-making on assistive technology. Nevertheless, the findings provide insights on AT in gerneral, even though the different types of AT may be related to completely different access factors. Diversity factors were considered in the sampling of the study but not furthe…
#7	Nectoux, S.; Magee, L.; Soldatic, K.	2023	Sensing technologies, digital inclusion, and disability diversity	Australia	original research	Journal of Computer-Mediated Communication	10.1093/ jcmc/zmad026	A qualitative research design was applied in this study. Data was collected via three workshops with community leaders (n=6), Disability advocacy focus group (n=11) and self and peer advocates (n=10). Themes discussed included: (a) access to technologies at home; (b) use of technologies to enhance everyday life living with an impairment; (c) prominence and meaning of technology in their daily lif…	sensory (assistive) technology	27 participants	The sensory capacities of consumer devices—fingerprint scanning, and voice and touch sensors—are significant for privacy and accessibility. Participants discussed sensory technology failures to capture accents, gestures, movements, or voice commands expressed in a nonnormative way. Participants complained about lack of access to materials in plain English about sensory technologies, an issue that…	language, cultural background, disability, minority status, socioeconomic status	The study emphasised the gap between the understanding of disability incorporated in the technology development (medicine-centered) and those of users, while integrating the devices into their everyday lives (society-oriented). The study was persormed via Zoom, which may have caused selection bias, adressing mainly technology-adept individuals.
#8	Nix, Joy; Schein, Richard M.; Clayback, Don; Brienza, David M.; Schmeler, Mark R.	2021	An exploratory study analyzing demographics and opinions of assistive technology professionals within the complex rehab technology industry	USA	original research	Assistive technology: the official journal of RESNA	10.1080/ 10400435. 2019.1619634	A quantitative research design using a survey on AT professionals was applied. The survey data was analysed by means of descriptive statistics.	asistive technology	252 current AT professionals	This exploratory study investigated the demographics of Assistive Technology Professionals (ATPs) regarding age, education, certifications, ethnicity, gender, veteran status, disability status, method of financial compensation, company type, and category. The distribution of gender in the industry is predominantly men (79.0%) who identify as Caucasian (92.8%) and with a small contingent of profes…	age, gender, ethnicity, disability and education	The study offers insights into the distribution of diversity attributes among ATPs. Nevertheless, a strong majority of respondents were from supplier companies (88.7%) with the remaining working in manufacturing. In order to be able to draw conclusions on if and how diversity among manufactureres influences diversity in WARTs, more data on individuals working in development and manufactoring and …
#9	Ripat, Jacquie; Woodgate, Roberta	2011	The intersection of culture, disability and assistive technology	Canada	literature review	Disability and rehabilitation-assistive technology	10.3109/ 17483107. 2010.507859	A literature review of theoretical and empirical study papers that discuss cultural aspects related to AT use or provision was performed.	assistive technology	N/A	The study highlights the process of cultural identity formation (also referring to disability culture) as an AT user, and on the meaning of AT to individual and family. It discusses the cultural identity of IT providers and the importance of overcoming ethnocentricity in order to be able to provide culturally appropriate AT services.	age, gender, ethnicity, cultural identity, disability, socioeconomic status	The review article provides relevant interdisciplinary insights into the process of identity formation in the context of AT use drawing on perspectives of participants in the included studies. It demonstrates the impact of culture on both AT use and AT services provision. It demonstrates how diversity in thinking and perspectives may influence the development and use of AT.
#10	Søraa, R. A.; Fosch-Villaronga, E.	2020	Exoskeletons for all: The interplay between exoskeletons, inclusion, gender, and intersectionality	Norway	original research	Paladyn	10.1515/pjbr -2020-0036	In the article, an intersectional analysis of three available commercial exos in terms of gender and diversity aspects was performed, based on a literature search and secondary empirical data acquired from manufacturers.	exoskeletons (US-based Ekso Bionics, Indego and Cyberdyne from Japan)	N/A	The study identifies features of the design of exoskeletons, which may enable or restrict device use in intersectional users. The article recommends technological solutions for the following human features, in order to ensure inclusive desigh and use: height and weight, correlated condition, capability, gender and sex, culture and inclusivity.	body morphology (height, weight), age, socioeconomic status	The study provide unique first insights into intersectional perspectives of exoskeleton use in terms of inclusion/exclusion and identifies concrete areas of improvement. Nevertheless, the analysis does not include user studies, which excludes the perspectives of users from the discourse. Furthermore, the comparative analysis includes only exos for medical/rehabilitation use and does not address s…
#11	Kapeller, A.; Felzmann, H.; Fosch-Villaronga, E.; Nizamis, K.; Hughes, A.	2021	Implementing ethical, legal, and societal considerations in wearable robot design	Sweden, Ireland, Netherlands, UK	theoretical article	Applied Sciences	10.3390/ app11156705	The study is based on previous research that included expert consultations and a literature review. It applies a domain-specific approach and provides practical recommendations on how to implement ethical, legal and societal implications (ELSI) in the design, development and use of wearable robotic devices.	wearable robots	N/A	The authors emphasise the need of contextualising ELSI considerations in the development of wearable robots (WR), following a domain centered approach. A flowchart of action points for ELSI considerations is provided, whereby specifics of the different stages of development are summarized. These were summarised into into subjective (WR and the self: Benefits, risks and harms for Self, Body and id…	disability, society	The central message is that ELSI guidance is centred on user needs, their relation to others and wider society, can contribute to the development of better WRs that are safer, have greater usability, and which impact positively on society. The article provides domain-specific guidance for integration ELSI aspects into the development of WRs. This is one essential step towards the development of f…
