# Supplementary material for: Improving research and development of wearable assistive and rehabilitation technologies: a systematic review on diversity factors
Source: J Neuroeng Rehabil. 2025 Feb 21;22:31. doi: 10.1186/s12984-025-01562-7 (PMC11844098; doi:10.1186/s12984-025-01562-7)
Supplement: Supplementary file 2 — Supplementary Material 2. [file 12984_2025_1562_MOESM2_ESM.xlsx]

## Sheet: Sheet1
							Authorship
Title	Device	Participant Info Reported	Stage in R&D	No. Participants	No. Men Part	No. Women Part	First	Last	women	total	Country	Focus
Flexohand: A Hybrid Exoskeleton-Based Novel Hand Rehabilitation Device	Flexohand	none	1	1	1	0	M	M	2	7	USA	novel compliant mechanism for Flexohand
Initial Testing of Robotic Exoskeleton Hand Device for Stroke Rehabilitation	Hand device	age, (all healthy)	late validation stages (one step before clinical evaluation)	52	/	/	M	M	0	3	Canada	stroke rehabiiltation
Passive Knee Exoskeleton Increases Vertical Jump Height	Jumping exo	none	dev&val	10	10	0	F	M	1	3	Israel	not rehab/medical focus
Man-Power-Amplifying Exoskeleton with Pneumatic Actuator	arm force amplifier	gender	dev&val	6	3	3	M	M	0	3	Italy
Gait Neural Network for Human-Exoskeleton Interaction	gait exo	gender, age (24+/-4), height		18	14	4	M	M	0	7	China	uses an existing database from https://link.springer.com/chapter/10.1007/978-3-319-73013-4_12#Sec2
A New Exoskeleton Prototype for Lower Limb Rehabilitatio	plane-parallel kinematic chain	gender, age, weight	PoC	1	1	0	M	F	1	6	Romania
Kinematic coordinations capture learning during human–exoskeleton interaction	Harmony exo	gender, age	existing device	10	6	4	F	M	3	6	USA
				16	10	6					USA
				21	6	5					USA
Towards Variable Assistance for Lower Body Exoskeletons	Atalante Exoskeleton Platform	heigh range, weight range	dev&eval of control existing device	8	/	/	M	M	1	5	USA and France	control of an existing device
Motion Prediction of Human Wearing Powered Exoskeleton	Powered lower-limb exo	mention of "volunteers" with no info buat a photo show a male participants	dev&val	1	1	0	M	M	0	4	China and USA
A fabric-based soft hand exoskeleton for assistance: the ExHand Exoskeleton	ExHand Exoskeleton	ages 18-70	dev&eval	10	/	/	M	M	2	10	Brazil, Colombia and UK
Symbitron Exoskeleton: Design, Control, and Evaluation of a Modular Exoskeleton for Incomplete and Complete Spinal Cord Injured Individuals	gait exo	SCI test pilots with complete or incomplete lesions	preliminary eval	3	/	/	M	M	0	13	The Netherlands, Switzerland and Italy
Benchmarking the Effects on Human–Exoskeleton Interaction of Trajectory, Admittance and EMG-Triggered Exoskeleton Movement Control	Exo-H3 (gait exo)	age (mn=28), height, weight	benchmarking exo interraction controllers	7	5	2	F	M	4	9	Spain	EUROBENCH project facility
Validation of a lower limb exoskeleton assist device focusing on viscous properties: verification of assist effectiveness by measuring muscle activity	lower limb exoskeleton	age(mn=22.6), height, weight ranges	dev&eval	5	5	0	M	M	0	5	Japan
Technology acceptance and perceptions of robotic assistive devices by older adults – implications for exoskeleton design		irish, 60+ years, living independently, with no cognitive impairment	user experience	24	10	14	F	M	1	3	Ireland
Optimizing Exoskeleton Assistance for Faster Self-Selected Walking	ankle exo	none	dev&eval	10	/	/	M	M	0	2	Canada
Influence of Varied Load Assistance with Exoskeleton-Type Robotic Device on Gait Rehabilitation in Healthy Adult Men	HAL® (gait exo)	agengender,height,weight	control of existing exo	5	5	0	M	M	0	3	Japan	It is clearly stated that it is a study with men only
Stable Grasp Control With a Robotic Exoskeleton Glove	glove exo	none	proof of concept	1	1	0	M	M	0	2	USA	the one participant is probably the first author
Sensemaking, adaptation and agency in human-exoskeleton synchrony	Guardian® XO® (full body)	gender	user experience	13	13	0	F	F	3	6	USA
Human-Exoskeleton Coupling Dynamics of a Multi-Mode Therapeutic Exoskeleton for Upper Limb Rehabilitation Training	FLEXO-Arm1 (upper limb exo)	gender, weight, height	dev&eval	11	7	4	F	M	3	6	China
Learning-Based Multifunctional Elbow Exoskeleton Control	POW exo	gender, weight, height	dev&eval	3	/	/	M	M	0	3	Thailand and Denmark	in photos subject is male, also all authors are male so it can be assumed that the participants are all male
Acoustic Nonlinearity Parameter Estimation for Exoskeleton Control	upper limb	age(mn=24), height, weight	dev&eval	8	8	0	M	M	0	4	UK and China
Processing Surface EMG Signals for Exoskeleton Motion Control	lower-limb exo	age, height, weight	dev&eval	6	3	3	M	M	0	7	China and USA
A Compatible Design of a Passive Exoskeleton to Reduce the Body–Exoskeleton Interaction Force	gait/lower limb	age, height, weight	dev&eval	7	/	/	M	M	1	4	China
Physical and Cognitive Load Effects Due to a Powered Lower-Body Exoskeleton	powered AND unpowered exo	gender, age(all around23) and height	performance eval	12	12	0	M	F	1	4	USA
Passive Shoulder Exoskeletons: More Effective in the Lab Than in the Field?	ShoulderX and Skelex	industrial workers,age,height,weight,yeats working there	performance eval	4	4	0	M	M	3	10	Belgium and Slovenia
An Occupational Shoulder Exoskeleton Reduces Muscle Activity and Fatigue During Overhead Work	Exo4Work (passive exo)	gender, age, weight, height	performance eval	22	22	0	M	M	0	7	Belgium
Biomechanical and Physiological Evaluation of a Multi-Joint Exoskeleton with Active-Passive Assistance for Walking	hip&ankle	gender, age(23-29)	dev&eval	10	8	2	M	M	1	6	China
Grasp Prediction Toward Naturalistic Exoskeleton Glove Control	RML glove	gender, age, post-stroke	eval	1	1	0	M	M	0	2	USA
Preliminary Assessment of a Hand and Arm Exoskeleton for Enabling Bimanual Tasks for Individuals With Hemiparesis	hand&arm exo	hemiparetic subjects, gender, age, medical info	dev&eval	3	3	0	M	M	3	6	USA
A Hybrid, Wearable Exoskeleton Glove Equipped With Variable Stiffness Joints, Abduction Capabilities, and a Telescopic Thumb	glove exo	gender, age range	dev&eval (later stages)	7	7	0	M	M	0	4	New Zeland
Evaluating cognitive and physical work performance: A comparative study of an active and passive industrial back-support exoskeleton	CrayX and Paexo Back	gender, age, height, weight	eval comm	16	10	6	F	M	1	7	Belgium
Appraisals of robotic locomotor exoskeletons for gait: focus group insights from potential users with spinal cord injuries	locomotion exos	middle-aged, predominantly male, diverse in terms of race and ethnicity, well educated	user experience&eval	35	29	6	M	M	5	8	USA
Real-Time Human Activity Recognition with IMU and Encoder Sensors in Wearable Exoskeleton Robot via Deep Learning Networks	WEX platform	gender, age, height	dev&eval	4	4	0	M	M	0	11	Republic of Korea
Passive Exoskeleton with Gait-Based Knee Joint Support for Individuals with Cerebral Palsy	AXO-SUIT	gender	dev&eval	3	3	0	M	M	0	4	Japan
Level of exoskeleton support influences shoulder elevation, external rotation and forearm pronation during simulated work tasks in females		gender, age, height, weight	devl&eval	12	0	12	F	M	3	5	Canada	stated in the title that this is a study with women
Immediate Biomechanical Effects of Providing Adaptive Assistance With an Ankle Exoskeleton in Individuals After Stroke	ABLE-S	incl criteris, gender, paresis	dev&eval	5	1	4	M	M	3	7	Spain
Experimental Study of Fully Passive, Fully Active, and Active–Passive Upper-Limb Exoskeleton Efficiency: An Assessment of Lifting Tasks	Motorized EVO	gender, age, height, weight, physical activity	eval	20	10	10	M	M	0	3	Canada
A Compact and Lightweight Rehabilitative Exoskeleton to Restore Grasping Functions for People with Hand Paralysis	Hand exo	neurological injury, gender,age	dev&eval	2	2	0	M	M	0	4	China and Iran	with sci
Comparing Metabolic Cost and Muscle Activation for Knee and Back Exoskeletons in Lifting	Knee exo and HeroWear Apex (comm)	gender, age, height, weight	eval	10	8	2	M	M	2	10	USA
The AGoRA V2 Unilateral Lower-Limb Exoskeleton: Mechatronic Integration and Biomechanical Assessment	AGORA V2, T-FLEX	!!!!!! INCLUSION CRITERIA include height and weight!!!!	eval	10	/	/	F	M	2	5	Brazil, Belgium and Colombia	ten people who met the inclusion criteria, which consisted of being healthy adults, within the height range of 170 to 185 cm, and a weight of less than 110 kg"
Wearable Biofeedback Improves Human-Robot Compliance during Ankle-Foot Exoskeleton-Assisted Gait Training: A Pre-Post Controlled Study in Healthy Participants		gender, age, weight, height	dev&eval	8	5	3	F	F	3	4	Portugal
Active and Passive Back-Support Exoskeletons: A Comparison in Static and Dynamic Tasks	XoTrunk and Laevo v2.56	gender, age, weight, height	perf eval	14	7	7	M	M	0	5	Italy
Kinetic Walking Energy Harvester Design for a Wearable Bowden Cable-Actuated Exoskeleton Robot		age, weight		6	/	/	M	M	0	7	China
Estimating upper extremity joint loads of persons with spinal cord injury walking with a lower extremity powered exoskeleton and forearm crutches	ARKE	injury, gender, age, weight, height	perf eval	5	4	1	M	M	1	4	Canada
Exoskeleton home and community use in people with complete spinal cord injury	ReWalk	injury, gender, age, weight, height	user exp	14	7	7	F	M	2	4	The Netherlands	EXCLUSION CRITERIA "height more than 1.90 m or less than 1.60 m, body weight above 100 kg" - because it would "hamper" the performance of the device
Design, Development, and Testing of an Intelligent Wearable Robotic Exoskeleton Prototype for Upper Limb Rehabilitation	upper limb prototype	no info	dev&val	3	/	/	M	M	0	3	Colombia and Italy
Low cost exoskeleton manipulator using bidirectional triboelectric sensors enhanced multiple degree of freedom sensory system	upper limb exo		dev&val	1	1	0	M	M	0	4	Singapore
Assessment of an Assistive Control Approach Applied in an Active Knee Orthosis Plus Walker for Post-Stroke Gait Rehabilitation	knee orthosis+walker	age range, health status, only the post-stroke patients' genders are determined	assessment (2)	11	/	/	F	M	4	6	Ecuador and Brazil
				3	2	1
Development of an Improved Rotational Orthosis for Walking With Arm Swing and Active Ankle Control	ROWAS II system	age, kg, height	1	6	/	/	M	M	1	5	China
Design, implementation, and evaluation of a backstepping control algorithm for an active ankle-foot orthosis	ankle orthosis	weight, gender	1	3	2	1	M	M	0	6	Turkey
Evaluation of Optimal Control Approaches for Predicting Active Knee-Ankle-Foot-Orthosis Motion for Individuals With Spinal Cord Injury	knee-ankle-foot orthosis\	paraplegic, gender	2	1	1	0	F	M	1	3	Spain and USA
Real-Time Locomotion Recognition Algorithm for an Active Pelvis Orthosis to Assist Lower-Limb Amputees	pelvis orthosis	uniteral transfemoral amputees, gender, age	stage:2-3	3	0	0	M	M	2	8	Italy and Brazil
Adaptive Symmetry Reference Trajectory Generation in Shared Autonomy for Active Knee Orthosis	knee orthosis	no info	2	7	/	/	M	M	2	8	China
An active knee orthosis with a variable transmission ratio through a motorized dual clutch	knee orthosis	age,height,weight	st:1	1	1	0	F	M	2	7	Italy
